# Supplementary material for: A germ cell‐specific ageing pattern in otherwise healthy men
Source: Aging Cell. 2020 Sep 20;19(10):e13242. doi: 10.1111/acel.13242 (PMC7576283; doi:10.1111/acel.13242)
Supplement: Supplementary file 2 [file ACEL-19-e13242-s002.xlsx]

## Sheet: Sperm Age DMRs
Tool	#	Dist (l)	Symbol (l)	Symbol (r)	Dist (r)	Ø Diff (young-old)	#CpG	Length	Location (hg19)	CGI-Name	CGI-Type	CGI-Length	CGI-Dist	Escapee?
metilene	1	-286646	LINC01139	CHRM3-AS2	-856408	-0.34	29	2225	1:238934851-238937076	CpG: 113	xxoo	1231	-614759
Bsmooth	1	1228	TP73	TP73	-36879	0.46	5	132	1:3570290-3570422	CpG: 284	ooxx	3191	2316
metilene	2	-155429	PLD5	LINC01347	421619	-0.53	24	862	1:242842996-242843858	CpG: 60	ooxx	760	155125
Bsmooth	2	32721	SRRM1	CLIC4	-69445	-0.37	6	358	1:25002135-25002493	CpG: 130	ooxx	1169	32703
Bsmooth	3	-9869	TMEM200B	SRSF4	48347	0.34	4	170	1:29460205-29460375	CpG: 37	xxoo	362	-701
metilene	3	-38655	MALRD1	PLXDC2	-49237	-0.37	25	616	10:20055826-20056442	CpG: 142	xxoo	1654	-49144
Bsmooth	4	62462	CDCA8	EPHA10	10290	0.31	5	316	1:38220376-38220692	CpG: 27	ooxx	310	677
metilene	4	3710322	ACTR3BP5	LOC441666	163445	-0.44	28	1096	10:42699500-42700596	CpG: 125	ooxx	923	27078
Bsmooth	5	40700	PODN	SLC1A7	39720	0.34	5	226	1:53568471-53568697	CpG: 18	ooxx	254	10069
metilene	5	78321	JAM3	NCAPD3	77286	-0.35	69	4052	11:134015114-134019166	CpG: 48	ooxx	381	22241
Bsmooth	6	-34902.5	GBP4	GBP5	39008.5	-0.32	16	3215	1:89697928-89701143	CpG: 52	ooxx	570	241216	Yes
metilene	6	21966.5	FGD4	DNM1L	-155126	-0.46	22	605	12:32676704-32677309	CpG: 106	ooxx	1013	124475
Bsmooth	7	-73276	ZNF644	HFM1	309338	-0.35	4	290	1:91560943-91561233	CpG: 71	ooxx	649	73606
metilene	7	493036	LOC101927735	TMEM132D	202031	0.41	27	1082	12:130185640-130186722	CpG: 23	ooxx	311	1485
Bsmooth	8	-1100.5	TAF13	TMEM167B	-13677.5	0.47	6	117	1:109619666-109619783	CpG: 24	ooxx	253	1019
metilene	8	109592	ING1	LINC00346	45279.5	0.42	37	2231	13:111476260-111478491	CpG: 116	ooxx	1250	12012
Bsmooth	9	-51021.5	FAM72C	LINC00623	-182628	-0.37	12	605	1:143963879-143964484	CpG: 264	ooxx	3420	49735
metilene	9	154.5	ANP32AP1	MIR3942	134884	-0.46	41	1087	15:35529137-35530224	CpG: 20	ooxx	232	115482
Bsmooth	10	-56868	ADAR	KCNN3	175014	-0.37	5	442	1:154657103-154657545	CpG: 66	ooxx	742	57190
metilene	10	-337874	TMC3-AS1	MEX3B	334192	-0.32	38	1985	15:82003300-82005285	CpG: 370	xxoo	4465	-333411	Yes
Bsmooth	11	39275.5	TDRD5	FAM163A	-97660.5	-0.32	4	255	1:179614509-179614764	CpG: 74	ooxx	845	53463
metilene	11	-135426	LINC01581	MCTP2	-54835.5	-0.38	45	425	15:94786381-94786806	CpG: 46	ooxx	364	11796
Bsmooth	12	671684	LINC01036	BRINP3	2713102	-0.31	6	582	1:187733366-187733948	CpG: 58	ooxx	771	1083962
metilene	12	3754	BCL6B	SLC16A13	-9271	-0.52	22	534	17:6929855-6930389	CpG: 141	ooxx	2127	3659
Bsmooth	13	139100	SDCCAG8	AKT3	358007	0.38	9	718	1:243648218-243648936	CpG: 54	ooxx	494	1936
metilene	13	721312	HS3ST3B1	CDRT7	-5922.5	-0.41	33	1827	17:14927455-14929282	CpG: 77	xxoo	880	-236001
metilene	14	7481.5	RAPGEFL1	WIPF2	-18243.5	-0.56	21	437	17:38357111-38357548	CpG: 27	ooxx	232	9680
Bsmooth	14	23032	FAM179A	C2orf71	69932	-0.43	6	462	2:29226964-29227426	CpG: 79	ooxx	659	109500
metilene	15	-2690.5	TIMM13	MIR7108	4393.5	0.75	32	1135	19:2430037-2431172	CpG: 25	xoox	317	165.5
Bsmooth	15	92949.5	REL	PUS10	-43232.5	-0.33	4	163	2:61201497-61201660	CpG: 97	xxoo	717	-91647
metilene	16	-12476.5	SMIM24	DOHH	7604.5	0.8	18	427	19:3492803-3493230	CpG: 109	ooxx	1451	1240
Bsmooth	16	-566350	TFPI	LINC01090	166848	-0.42	7	571	2:188985284-188985855	CpG: 108	xxoo	1303	-171497
metilene	17	-3302	SHISA7	ISOC2	15517	0.42	55	2416	19:55956324-55958740	CpG: 113	ooxx	1270	3526
Bsmooth	17	17857.5	BZW1	CLK1	34371.5	-0.32	10	341	2:201694742-201695083	CpG: 133	ooxx	1317	18265	Yes
metilene	18	320013	SNTG2	TPO	-150666	-0.33	19	292	2:1266420-1266712	CpG: 26	oxox	242	26
Bsmooth	18	64859	BMPR2	FAM117B	-193992	-0.33	19	804	2:203305506-203306310	CpG: 176	ooxx	2553	64767	Yes
metilene	19	210952	TPO	PXDN	119188	-0.3	27	789	2:1628736-1629525	CpG: 116	xxoo	1406	-23567
Bsmooth	19	1.06069e+06	CPS1	MIR548F2	748096	-0.41	5	883	2:212542547-212543430	CpG: 132	xxoo	1687	-860034
metilene	20	368346	DPP10	DPP10	-234720	-0.43	20	651	2:115587200-115587851	CpG: 51	ooxx	533	167531
Bsmooth	20	-170922	ABCA12	ATIC	-2604.5	0.31	4	73	2:216174037-216174110	CpG: 62	xxoo	583	-2766
metilene	21	-13874.5	LIMS2	SFT2D3	-5361.5	-0.49	29	359	2:128453055-128453414	CpG: 31	xoxo	272	-75.5
Bsmooth	21	-91.5	MIR1471	NPPC	33938.5	0.43	12	539	2:232756830-232757369	CpG: 20	xxoo	245	-8268
metilene	22	124720	HNMT	SPOPL	-412822	-0.44	33	1526	2:138845764-138847290	CpG: 84	xxoo	879	-412945
Bsmooth	22	-70766	GBX2	ASB18	25570	0.5	4	122	2:237147357-237147479	CpG: 84	ooxx	963	1324
Bsmooth	23	-15510	OTOS	MIR149	-279531	0.34	5	154	2:241095506-241095660	CpG: 36	xxoo	530	-2086
metilene	23	-1905.5	AHCY	AHCY	6487.5	0.36	26	553	20:32892844-32893397	CpG: 76	ooxx	819	2152
Bsmooth	24	-25904.5	TMEM40	CAND2	-1309.5	0.31	4	453	3:12836634-12837087	CpG: 40	xxoo	367	-1314
metilene	24	-468610	GRM7	LOC101927394	12412.5	-0.33	26	773	3:8045195-8045968	CpG: 42	xxoo	378	-497808
Bsmooth	25	11035	CLEC3B	CDCP1	109121	0.34	7	414	3:45078586-45079000	CpG: 54	ooxx	621	1414
metilene	25	-17128	ARF4	DENND6A	78473	-0.47	22	664	3:57600011-57600675	CpG: 60	ooxx	591	17028	Yes
Bsmooth	26	-16915.5	ARF4	DENND6A	78685.5	-0.41	4	239	3:57600011-57600250	CpG: 60	ooxx	591	16815
metilene	26	55066.5	WFS1	PPP2R2C	56954.5	0.59	27	979	4:6326153-6327132	CpG: 58	ooxx	677	22771
Bsmooth	27	23514.5	NCBP2-AS2	PIGZ	2734.5	0.44	9	187	3:196692914-196693101	CpG: 33	xxoo	435	-974
metilene	27	76907.5	MIR8053	CORIN	-101768	-0.51	22	1089	4:47731048-47732137	CpG: 18	ooxx	269	23015
Bsmooth	28	-53718.5	MIR922	KIAA0226	8631.5	-0.3	19	1415	3:197454458-197455873	CpG: 94	xxoo	809	-8573
metilene	28	294226	TLL1	SPOCK3	1.06694e+06	-0.49	20	769	4:167088251-167089020	CpG: 68	ooxx	796	293692
Bsmooth	29	-17632.5	ANKRD18DP	FAM157A	-54061.5	0.32	9	365	3:197824992-197825357	CpG: 25	xxoo	328	-5396
metilene	29	-307499	CDH18	CDH18	280130	-0.38	28	842	5:20295431-20296273	CpG: 45	xxoo	374	-9897
Bsmooth	30	59136	PIGG	PDE6B	-67238	0.31	6	142	4:552053-552195	CpG: 184	xxoo	1975	-17376
metilene	30	-818956	ISL1	PELO	-585651	-0.43	28	936	5:51497654-51498590	CpG: 34	xxoo	341	-585994
Bsmooth	31	100596	STX18-AS1	LOC101928279	-119033	0.35	5	434	4:4644236-4644670	CpG: 63	ooxx	444	67227
metilene	31	-190141	PDE4D	PDE4D	46465	-0.31	24	1200	5:58524880-58526080	CpG: 120	ooxx	1045	190122
Bsmooth	32	44664.5	PGM2	PTTG2	-19758.5	-0.36	5	599	4:37872646-37873245	CpG: 133	xxoo	1658	-19539
metilene	32	40623.5	SLC27A6	MIR4633	-88605.5	-0.41	21	503	5:128341584-128342087	CpG: 44	ooxx	529	40771
Bsmooth	33	-414301	GABRA2	COX7B2	104895	0.34	5	140	4:46806287-46806427	CpG: 61	xxoo	744	-189143
metilene	33	76003.5	LEAP2	AFF4	13993.5	-0.32	26	483	5:132285119-132285602	CpG: 86	xxoo	951	-13903
Bsmooth	34	213284	LOC101927305	LINC01256	-612967	0.4	5	70	4:132899241-132899311	CpG: 30	ooxx	441	307
metilene	34	65924	SH3RF2	PLAC8L1	101897	-0.48	25	980	5:145381559-145382539	CpG: 17	ooxx	209	65800
Bsmooth	35	26351	LINC01262	FRG1	-254863	-0.43	4	170	4:190607025-190607195	CpG: 133	ooxx	1173	39975	Yes
metilene	35	9506	RBM24	LOC101928491	-101298	-0.38	24	960	6:17291957-17292917	CpG: 135	ooxx	1595	10901
Bsmooth	36	-65759.5	MIR4456	LOC100996325	10568.5	0.4	4	181	5:601666-601847	CpG: 37	xxoo	429	-581
metilene	36	-27763	UST	TAB2	-225476	-0.4	22	454	6:149313356-149313810	CpG: 76	ooxx	1175	114637
Bsmooth	37	154310	MIR548BA	LOC100506858	173978	0.3	10	643	5:2138016-2138659	CpG: 46	ooxx	508	1286
metilene	37	-36626.5	MIR1913	RPS6KA2	81178.5	-0.44	43	2209	6:166958443-166960652	CpG: 21	xxoo	252	-72908
Bsmooth	38	238200	MIR548BA	LOC100506858	90086.5	0.32	6	79	5:2222189-2222268	CpG: 18	ooxx	216	41869
metilene	38	116124	MALSU1	IGF2BP3	54931.5	-0.68	26	449	7:23454839-23455288	CpG: 40	oxox	405	69.5
Bsmooth	39	-358175	LOC100506858	IRX2	81279	-0.3	4	48	5:2670466-2670514	CpG: 19	ooxx	204	27283
metilene	39	-92091	LINC01287	DPP6	-382771	-0.33	26	1352	7:153200734-153202086	CpG: 117	xxoo	1622	-244565
Bsmooth	40	363750	C5orf38	LINC01377	-61954.5	0.39	8	799	5:3115594-3116393	CpG: 22	xxoo	276	-72243
metilene	40	128952	DNAJB6	LOC101927914	-262	0.3	42	1218	7:157258053-157259271	CpG: 22	xxoo	283	-2417
Bsmooth	41	365428	C5orf38	LINC01377	-60275.5	0.31	18	1417	5:3116964-3118381	CpG: 22	xxoo	276	-70564
metilene	41	-553880	MMP16	LOC101929709	876342	-0.42	19	714	8:89893240-89893954	CpG: 37	ooxx	516	553374
Bsmooth	42	11152.5	MIR2277	MIR548AO	22511.5	0.35	6	217	5:92933874-92934091	CpG: 27	ooxx	301	3303
metilene	42	3698.5	RNF139	MIR6844	30111.5	0.38	24	815	8:125490298-125491113	CpG: 92	ooxx	1101	3634
Bsmooth	43	-48374	NUDT12	RAB9BP1	-1488298	-0.35	15	1374	5:102946189-102947563	CpG: 127	ooxx	1115	351884
metilene	43	-122574	LINC00861	LOC101927657	-251724	-0.46	25	795	8:127085618-127086413	CpG: 199	xxoo	2197	-483758	Yes
Bsmooth	44	-889319	NUDT12	RAB9BP1	-647353	0.49	8	70	5:103787786-103787856	CpG: 127	ooxx	1115	1192829
metilene	44	474401	LOC101927822	ZFAT-AS1	-237174	-0.31	32	3238	8:135371520-135374758	CpG: 201	xxoo	2801	-104479
Bsmooth	45	15964	PDLIM4	SLC22A4	-20830	0.36	6	718	5:131608955-131609673	CpG: 75	ooxx	871	1861
metilene	45	686522	KHDRBS3	LOC101927915	1.26959e+06	-0.41	23	1719	8:137155377-137157096	CpG: 120	ooxx	1403	686596
Bsmooth	46	-80132	TRPC7	SPOCK1	1053722	-0.38	4	68	5:135781262-135781330	CpG: 56	ooxx	645	88577
metilene	46	166584	SHOX	CRLF2	579954	0.42	36	967	X:751179-752146	CpG: 17	xoox	218	-130.5
Bsmooth	47	685104	KCTD16	PRELID2	979392	-0.3	255	55678	5:144207701-144263379	CpG: 20	ooxx	255	257184	Yes
metilene	47	-23933	TLR8-AS1	TMSB4X	-7873	-0.43	25	776	X:12984964-12985740	CpG: 114	xxoo	1492	-8501
Bsmooth	48	716683	KCTD16	PRELID2	947813	-0.38	4	1542	5:144266348-144267890	CpG: 20	ooxx	255	288763
Bsmooth	49	-349862	NMUR2	LINC01470	217208	-0.31	83	15965	5:152126719-152142684	CpG: 41	ooxx	598	830176
Bsmooth	50	-326903	LINC01470	GRIA1	-191271	-0.36	17	2888	5:152677368-152680256	CpG: 50	xxoo	486	-739614
Bsmooth	51	-343492	LINC01470	GRIA1	-174682	-0.32	96	19047	5:152685877-152704924	CpG: 50	xxoo	486	-723025
Bsmooth	52	-4250	LOC102577426	TRIM7	4772	0.38	4	102	5:180623107-180623209	CpG: 48	ooxx	480	740
Bsmooth	53	-189492	ZNF184	LINC01012	-31423.5	0.31	9	863	6:27629958-27630821	CpG: 19	xxoo	212	-17509
Bsmooth	54	3106	CDKN1A	RAB44	-16035	0.31	4	62	6:36649561-36649623	CpG: 200	ooxx	2221	2238
Bsmooth	55	-668406	IMPG1	HTR1B	722320	-0.3	17	4409	6:77448596-77453005	CpG: 131	xxoo	1857	-722358
Bsmooth	56	-2149	MDN1	CASP8AP2	-7956	0.32	15	584	6:90531370-90531954	CpG: 52	ooxx	561	2245
Bsmooth	57	-37214.5	MIR1913	RPS6KA2	80590.5	-0.43	7	529	6:166959871-166960400	CpG: 21	xxoo	252	-72320
Bsmooth	58	-36177	RPS6KA2	RPS6KA2-AS1	-5237	0.31	4	262	6:167311817-167312079	CpG: 311	xxoo	3778	-2193
Bsmooth	59	6562	CCR6	CCR6	-4384	0.31	15	974	6:167531369-167532343	CpG: 21	ooxx	296	24274
Bsmooth	60	-132698	FRMD1	LOC101929420	-28682	0.31	14	548	6:168614661-168615209	CpG: 16	ooxx	214	1696
Bsmooth	61	122138	SMOC2	LOC101929504	618866	-0.36	4	281	6:168963828-168964109	CpG: 55	ooxx	783	7160
Bsmooth	62	-386302	THBS2	WDR27	61648.5	0.52	4	65	6:170040478-170040543	CpG: 25	xxoo	349	-18900
Bsmooth	63	-65058	LINC00574	LOC102724511	-211886	-0.31	5	516	6:170263721-170264237	CpG: 20	ooxx	251	24808
Bsmooth	64	24574.5	LOC102724511	LOC154449	71217.5	0.3	10	343	6:170500268-170500611	CpG: 84	ooxx	1093	8537
Bsmooth	65	980	GPER1	GPER1	-300	0.4	6	494	7:1127175-1127669	CpG: 29	ooxx	332	678
Bsmooth	66	142490	UNCX	MICALL2	83965.5	0.4	6	193	7:1415047-1415240	CpG: 41	ooxx	362	6446
Bsmooth	67	23522	WIPI2	SLC29A4	-45139	0.43	5	254	7:5277294-5277548	CpG: 30	ooxx	362	9492
Bsmooth	68	25167.5	WIPI2	SLC29A4	-43493.5	0.33	19	463	7:5278835-5279298	CpG: 30	ooxx	362	11137
Bsmooth	69	-45958.5	KDELR2	GRID2IP	21259.5	0.4	8	147	7:6569734-6569881	CpG: 66	xxoo	642	-966
Bsmooth	70	772.5	ZNF853	ZNF316	-20653.5	0.3	5	125	7:6656236-6656361	CpG: 91	ooxx	1115	996
Bsmooth	71	-183366	SKAP2	HOXA1	47917.5	-0.39	8	273	7:27087571-27087844	CpG: 77	xxoo	868	-40226
Bsmooth	72	10723.5	TPST1	LINC00174	184414	-0.39	7	131	7:65680916-65681047	CpG: 106	ooxx	980	10526
Bsmooth	73	-317188	SEMA3E	SEMA3A	228550	-0.32	6	766	7:83595284-83596050	CpG: 30	ooxx	268	216648
Bsmooth	74	92251	ZAN	EPHB4	1644	0.37	16	624	7:100423187-100423811	CpG: 104	xxoo	1202	-1526
Bsmooth	75	607	MIR4467	LRWD1	-5120	0.32	4	260	7:102106665-102106925	CpG: 83	ooxx	659	1343
Bsmooth	76	-2176	MIR183	UBE2H	175753	0.44	4	238	7:129416911-129417149	CpG: 351	xxoo	4223	-3367
Bsmooth	77	-1985	MKRN1	DENND2A	120988	0.51	4	424	7:140181142-140181566	CpG: 97	ooxx	1178	2476
Bsmooth	78	2066	SLC4A2	SLC4A2	-911	0.31	4	174	7:150758635-150758809	CpG: 21	ooxx	266	1558
Bsmooth	79	58741.5	LOC101927914	MIR153-2	49448.5	0.32	4	695	7:157317318-157318013	CpG: 19	xxoo	275	-697
Bsmooth	80	462702	ERICH1-AS1	LOC286083	100516	0.45	8	155	8:1150229-1150384	CpG: 39	xxoo	412	-724
Bsmooth	81	-772764	UNC5D	KCNU1	-301238	-0.46	23	3209	8:36338998-36342207	CpG: 327	xxoo	3978	-1213330
Bsmooth	82	-1983	RPL30	ERICH5	-16948	0.34	4	504	8:99059549-99060053	CpG: 34	ooxx	428	1342
Bsmooth	83	-149220	LINC00824	LINC00977	527342	-0.34	9	1051	8:129725619-129726670	CpG: 79	ooxx	818	919654
Bsmooth	84	21356	RHPN1	MAFA-AS1	-27468	-0.36	4	230	8:144472265-144472495	CpG: 26	ooxx	324	9588
Bsmooth	85	42328.5	GNA14-AS1	GNA14	158340	0.32	5	145	9:80104820-80104965	CpG: 108	xxoo	1255	-158180
Bsmooth	86	-414861	GRIN3A	LINC00587	-366195	-0.34	6	86	9:104915680-104915766	CpG: 115	ooxx	1227	415261
Bsmooth	87	275902	PBX3	LOC101929116	251814	-0.43	4	101	9:128786329-128786430	CpG: 16	ooxx	221	8512
Bsmooth	88	140848	LMX1B	ZBTB43	-49714.5	0.39	4	121	9:129517509-129517630	CpG: 91	ooxx	1046	32205
Bsmooth	89	32820	GFI1B	GFI1B	-346	0.44	8	480	9:135853511-135853991	CpG: 17	xxoo	207	-11409
Bsmooth	90	-2119.5	EDF1	MIR4479	-18056.5	0.56	4	179	9:139762818-139762997	CpG: 66	ooxx	554	1978
Bsmooth	91	459623	ZMYND11	MIR5699	2162	0.59	4	100	10:685506-685606	CpG: 34	ooxx	374	336
Bsmooth	92	49865	DHTKD1	SEC61A2	-10859	0.44	4	182	10:12160689-12160871	CpG: 92	xxoo	813	-10851
Bsmooth	93	-28562.5	ZNF438	ZEB1-AS1	258596	-0.36	4	235	10:31349311-31349546	CpG: 83	ooxx	1070	28410
Bsmooth	94	3.6188e+06	ACTR3BP5	LOC441666	254970	-0.4	4	47	10:42608500-42608547	CpG: 184	oxxo	2347	869.5
Bsmooth	95	3710115	ACTR3BP5	LOC441666	163652	-0.39	6	106	10:42699788-42699894	CpG: 125	ooxx	923	26871
Bsmooth	96	-494900	CXCL12	TMEM72	-31318.5	0.34	4	257	10:45375316-45375573	CpG: 34	ooxx	352	15094
Bsmooth	97	-1.0669e+06	MBL2	PCDH15	962690	-0.41	5	663	10:55598030-55598693	CpG: 18	ooxx	215	967043
Bsmooth	98	118686	TSPAN15	NEUROG3	3299	0.34	8	480	10:71329671-71330151	CpG: 18	xxoo	242	-1659
Bsmooth	99	-117542	NRG3	GHITM	-1788966	-0.32	4	710	10:84109863-84110573	CpG: 178	ooxx	1909	475444
Bsmooth	100	1360.5	C10orf2	LZTS2	-8210.5	0.32	6	163	10:102748571-102748734	CpG: 15	xxoo	218	-326
Bsmooth	101	-2343	METTL10	FAM175B	-7571	0.31	5	208	10:126482678-126482886	CpG: 80	ooxx	718	2331
Bsmooth	102	28777	PPP2R2D	BNIP3	18699	0.39	4	238	10:133776617-133776855	CpG: 22	xxoo	221	-16800
Bsmooth	103	69783	NAT10	ABTB2	182662	0.34	4	360	11:34196713-34197073	CpG: 23	ooxx	267	771
Bsmooth	104	33205.5	API5	TTC17	-13724.5	-0.36	4	405	11:43366507-43366912	CpG: 71	xxoo	799	-13930
Bsmooth	105	-65830	MADD	MYBPC3	14762	0.32	5	216	11:47359383-47359599	CpG: 19	xxoo	263	-593
Bsmooth	106	1985	IGHMBP2	MRGPRD	75152	0.42	5	442	11:68673082-68673524	CpG: 85	ooxx	875	1759
Bsmooth	107	2533.5	IGHMBP2	MRGPRD	74603.5	0.41	5	189	11:68673757-68673946	CpG: 85	ooxx	875	2307
Bsmooth	108	57191.5	LINC01488	CCND1	-98352.5	-0.46	5	97	11:69357471-69357568	CpG: 58	ooxx	755	71418
Bsmooth	109	48739	C11orf30	LRRC32	176237	-0.45	5	118	11:76204748-76204866	CpG: 102	ooxx	1420	48690
Bsmooth	110	603966	TMEM135	RAB38	555784	-0.35	77	20356	11:87342673-87363029	CpG: 33	xxoo	371	-555577	Yes
Bsmooth	111	332586	LOC102724301	TRIM29	75985.5	-0.43	5	101	11:119932827-119932928	CpG: 49	xxoo	664	-75500
Bsmooth	112	-104516	OPCML	LOC646522	173352	-0.33	4	45	11:133506897-133506942	CpG: 73	xxoo	656	-196460
Bsmooth	113	90019.5	JAM3	NCAPD3	65587.5	-0.3	6	785	11:134028446-134029231	CpG: 48	ooxx	381	33939
Bsmooth	114	489309	LOC283177	None	None	-0.34	10	1292	11:134795038-134796330	CpG: 78	xxoo	834	-36062
Bsmooth	115	170948	EMP1	LINC01559	9130.5	0.36	5	223	12:13520437-13520660	CpG: 81	xxoo	1185	-195892
Bsmooth	116	266837	TMEM117	NELL2	772944	-0.34	38	9864	12:44491568-44501432	CpG: 81	ooxx	454	266563	Yes
Bsmooth	117	28857	DGKA	PMEL	5178	0.31	6	116	12:56354610-56354726	CpG: 34	xxoo	442	-6020
Bsmooth	118	-15706	SDR9C7	RDH16	7523	-0.36	6	668	12:57343561-57344229	CpG: 34	xxoo	358	-56152
Bsmooth	119	5357	NXPH4	SHMT2	-7421	0.34	6	208	12:57615830-57616038	CpG: 60	xxoo	633	-3151
Bsmooth	120	235784	ZNF664-FAM101A	FAM101A	-80164.5	0.31	7	235	12:124693427-124693662	CpG: 18	xxoo	201	-86660
Bsmooth	121	109104	ING1	LINC00346	45767.5	0.31	12	567	13:111476604-111477171	CpG: 116	ooxx	1250	11524
Bsmooth	122	-138452	ATP11A	MCF2L-AS1	75455	0.42	9	440	13:113547277-113547717	CpG: 43	xxoo	484	-1388
Bsmooth	123	-15446	CMA1	CTSG	52549	-0.38	20	4680	14:24990577-24995257	CpG: 53	ooxx	708	81152
Bsmooth	124	103668	PSMA6	NFKBIA	8770	-0.32	6	450	14:35864965-35865415	CpG: 107	xxoo	943	-8328
Bsmooth	125	1.35564e+06	LRFN5	FSCB	1.54409e+06	-0.32	31	8013	14:43428398-43436411	CpG: 58	ooxx	471	1356311
Bsmooth	126	-12726	PPP2R5E	PPP2R5E	22397	-0.32	16	1158	14:63987103-63988261	CpG: 89	xxoo	880	-22403
Bsmooth	127	-2684.5	SRSF5	SLC10A1	26891.5	0.33	14	1039	14:70236595-70237634	CpG: 99	ooxx	1098	2995
Bsmooth	128	406852	KIF26A	C14orf180	-34109.5	-0.34	4	49	14:105011886-105011935	CpG: 19	xxoo	254	-29523
Bsmooth	129	36134	HERC2P7	GOLGA8EP	-8214	-0.31	5	24	15:23426843-23426867	CpG: 109	xxoo	1457	-28016
Bsmooth	130	34261	PWAR1	SNORD115-1	-820	-0.42	11	348	15:25414875-25415223	CpG: 77	ooxx	1019	214505
Bsmooth	131	13982.5	GOLGA8H	ARHGAP11B	-8663.5	-0.4	5	457	15:30909986-30910443	CpG: 21	xxoo	253	-8223
Bsmooth	132	48991.5	FAH	LINC01314	50379.5	-0.36	4	71	15:80494188-80494259	CpG: 87	xxoo	648	-50114
Bsmooth	133	-56648	DET1	LINC01586	1274	0.33	6	726	15:89146197-89146923	CpG: 100	xxoo	1538	-1869
Bsmooth	134	85119	SOX8	SSTR5-AS1	-5829	0.47	12	254	16:1116799-1117053	CpG: 54	ooxx	641	779
Bsmooth	135	19202.5	RNF40	ZNF629	5711.5	0.33	4	405	16:30792609-30793014	CpG: 124	xxoo	1552	-1680
Bsmooth	136	-86601	LOC400553	LOC101928880	-6694	0.32	7	460	16:88220962-88221422	CpG: 45	ooxx	520	911
Bsmooth	137	1805.5	EPN2	EPN2	-32210.5	0.32	8	181	17:19142404-19142585	CpG: 107	ooxx	1341	1517
Bsmooth	138	4808	FAM27L	FLJ36000	-73884	0.43	5	196	17:21830079-21830275	CpG: 22	ooxx	252	86176
Bsmooth	139	51917.5	MRC2	MARCH10	-42178.5	0.35	7	347	17:60756505-60756852	CpG: 87	xxoo	1116	-1051
Bsmooth	140	45444	C18orf61	CIDEA	-8096	0.36	21	670	18:12245886-12246556	CpG: 85	xxoo	942	-8397
Bsmooth	141	-103535	EPG5	PSTPIP2	1410	0.4	6	270	18:43650705-43650975	CpG: 80	xxoo	659	-1285
Bsmooth	142	-2696.5	TCEB3CL	TCEB3CL2	2994.5	0.34	21	429	18:44547089-44547518	CpG: 149	xxoo	1792	-2556
Bsmooth	143	-2098.5	TCEB3B	KATNAL2	3440.5	0.37	29	1669	18:44557713-44559382	CpG: 148	ooxx	1792	2772
Bsmooth	144	-224820	LOC643542	TMX3	973566	-0.35	7	839	18:65408368-65409207	CpG: 90	ooxx	777	225162
Bsmooth	145	279668	LOC339298	ZNF516	92526.5	0.3	5	73	18:74114583-74114656	CpG: 18	oxxo	240	-51.5
Bsmooth	146	-10181.5	SHC2	ODF3L2	3805.5	0.37	8	193	19:471081-471274	CpG: 17	ooxx	244	2349
Bsmooth	147	4139	ELANE	CFD	-3235	0.33	7	258	19:856300-856558	CpG: 48	ooxx	620	593
Bsmooth	148	10341	ABCA7	HMHA1	-15479	0.31	5	200	19:1050342-1050542	CpG: 19	xxoo	258	-663
Bsmooth	149	22840.5	EFNA2	MUM1	-45982.5	0.44	4	85	19:1308950-1309035	CpG: 32	ooxx	256	1436
Bsmooth	150	-99042.5	TCF3	ONECUT3	-2290.5	0.3	6	227	19:1751257-1751484	CpG: 207	ooxx	2076	2165
Bsmooth	151	2550.5	TJP3	TJP3	-10811.5	0.39	4	97	19:3710836-3710933	CpG: 81	ooxx	666	10601
Bsmooth	152	-19495	ZNF560	ZNF426	20529	-0.31	5	68	19:9628740-9628808	CpG: 39	ooxx	539	19701
Bsmooth	153	-17382	PLVAP	BST2	10938	0.36	4	108	19:17505465-17505573	CpG: 42	ooxx	395	641
Bsmooth	154	16869	IFI30	MPV17L2	-2581	0.39	12	766	19:18301075-18301841	CpG: 96	xxoo	802	-2566
Bsmooth	155	201480	ZNF429	LOC641367	-43630.5	-0.43	4	539	19:21889646-21890185	CpG: 22	ooxx	224	29011
Bsmooth	156	149162	THEG5	LINC01533	-284419	-0.32	4	118	19:32232289-32232407	CpG: 26	ooxx	263	384271
Bsmooth	157	-39298.5	MEIS3	SLC8A2	13223.5	0.3	17	1391	19:47961388-47962779	CpG: 87	ooxx	785	1586
Bsmooth	158	-17923	LILRA4	LAIR1	8377	0.31	4	96	19:54868296-54868392	CpG: 35	xxoo	323	-59719
Bsmooth	159	-3661.5	SHISA7	ISOC2	15157.5	0.36	16	557	19:55957613-55958170	CpG: 113	ooxx	1270	3885
Bsmooth	160	33599	ZNF211	ZSCAN4	-2169	0.32	12	574	19:58177846-58178420	CpG: 54	ooxx	481	2270
Bsmooth	161	1296.5	DNTTIP1	UBE2C	-19342.5	0.34	5	241	20:44421751-44421992	CpG: 46	ooxx	371	1189
Bsmooth	162	5436	SLC17A9	BHLHE23	48953	-0.39	5	98	20:61589385-61589483	CpG: 29	xxoo	394	-1579
Bsmooth	163	129430	NCAM2	LINC00317	322388	-0.57	6	366	21:22787068-22787434	CpG: 92	ooxx	1159	417249
Bsmooth	164	-44708.5	LOC101928435	PSMG1	161032	-0.32	4	57	21:40394380-40394437	CpG: 124	xxoo	1353	-161031
Bsmooth	165	-106138	LOC101928435	PSMG1	99602.5	0.3	9	687	21:40455494-40456181	CpG: 124	xxoo	1353	-99602
Bsmooth	166	41116.5	BCL2L13	MIR3198-1	16485.5	0.35	6	151	22:18230464-18230615	CpG: 22	xxoo	201	-965
Bsmooth	167	2090.5	GP1BB	TBX1	-31069.5	0.35	6	59	22:19713126-19713185	CpG: 17	ooxx	219	442
Bsmooth	168	178807	MED15	POM121L4P	-2701	0.34	7	326	22:21040978-21041304	CpG: 29	xxoo	286	-2662
Bsmooth	169	13137.5	MYO18B	SEZ6L	-414182	0.52	4	41	22:26151236-26151277	CpG: 41	ooxx	409	190093
Bsmooth	170	76995.5	MIR5739	TTC28	143002	-0.35	5	337	22:28932683-28933020	CpG: 114	xxoo	1119	-142807
Bsmooth	171	-76143.5	XPNPEP3	RBX1	-13076.5	0.5	4	409	22:41334069-41334478	CpG: 104	xxoo	1123	-12923
Bsmooth	172	-112772	PPP2R3B	SHOX	-124616	0.39	17	549	X:460188-460737	CpG: 40	xxoo	572	-734
Bsmooth	173	160872	SHOX	CRLF2	585666	0.37	8	405	X:745748-746153	CpG: 17	xxoo	218	-5842
Bsmooth	174	434554	SHOX	CRLF2	311984	-0.32	39	2211	X:1018526-1020737	CpG: 16	ooxx	228	152898
Bsmooth	175	658241	ASMT	ZBED1	26314	0.66	5	104	X:2392214-2392318	CpG: 133	xxoo	1933	-15470
Bsmooth	176	-349762	LOC389906	LOC101928201	439916	-0.41	6	570	X:4111412-4111982	CpG: 150	ooxx	1547	273408
Bsmooth	177	-146966	VCX3A	MIR4767	-465774	-0.31	7	1077	X:6599587-6600664	CpG: 138	ooxx	1786	455112
Bsmooth	178	-24138	TLR8-AS1	TMSB4X	-7668	-0.33	4	162	X:12985476-12985638	CpG: 114	xxoo	1492	-8296
Bsmooth	179	58085.5	EDA	EDA	-348710	-0.41	4	1343	X:68893324-68894667	CpG: 109	ooxx	1415	57640
Bsmooth	180	128006	CXorf49B	RPS26P11	-19791.5	-0.48	4	1273	X:71110509-71111782	CpG: 49	ooxx	724	18311
Bsmooth	181	21479.5	PABPC1L2B	PABPC1L2A	54520.5	-0.32	6	1635	X:72244013-72245648	CpG: 35	ooxx	482	20991
Bsmooth	182	-82723.5	BRWD3	HMGN5	-309346	-0.35	4	107	X:80147903-80148010	CpG: 21	ooxx	213	82927
Bsmooth	183	-780821	SH3BGRL	POU3F4	-1525006	-0.37	5	398	X:81238063-81238461	CpG: 42	ooxx	404	978971
Bsmooth	184	115159	CPXCR1	TGIF2LX	-1059555	-0.36	5	628	X:88117070-88117698	CpG: 46	xxoo	517	-2572476
Bsmooth	185	1964476	FAM133A	BRDTP1	699414	-0.35	4	294	X:94893340-94893634	CpG: 68	xxoo	736	-1046511
Bsmooth	186	29943	TBC1D8B	RIPPLY1	-67532	-0.37	8	2550	X:106074586-106077136	CpG: 80	ooxx	912	105719
Bsmooth	187	126936	UBE2NL	SPANXN1	-1.235e+06	-0.36	4	559	X:143093829-143094388	CpG: 135	ooxx	1548	371924
Bsmooth	188	515908	UBE2NL	SPANXN1	-846026	-0.42	4	2568	X:143481796-143484364	CpG: 135	ooxx	1548	760896
Bsmooth	189	-8500	MIR891B	MIR891A	18241	-0.3	14	1274	X:145090512-145091786	CpG: 16	ooxx	227	187514
